# Supplementary material for: Relative enlargement of the medial preoptic nucleus in the Etruscan shrew, the smallest torpid mammal
Source: Sci Rep. 2022 Nov 3;12:18602. doi: 10.1038/s41598-022-22320-y (PMC9633763; doi:10.1038/s41598-022-22320-y)
Supplement: Supplementary file 1 — Supplementary Information. [file 41598_2022_22320_MOESM1_ESM.xlsx]

## Sheet: Shrew percentage MPA
			M	M	M	M	M	M	M	M	M	M	M
			sh20	sh20	sh35	sh35	sh139	sh139	sh126	sh126	ShN01	ShN02	sh40	sh40
			um3	mm3	um3	mm3	um3	mm3	um3	mm3	um3	mm3	um3	mm3
		total volume left hemisphere um3	20521452000	20.5215	22407264000	22.4073	21620208000	21.6202	21761160000	21.7612	18396888000	18.3969	22665840000	22.6658
		total volume right hemisphere um3	19673724000	19.6737	21603168000	21.6032	20104704000	20.1047	21543336000	21.5433	19132008000	19.132	20524620000	20.5246
		leftmpa volumeum3	15752460	0.0157525	15866700	0.0158667	16066710	0.0160667	16811910	0.0168119	9327180	0.00932718	13649520	0.0136495
		right mpa volumeum3	12998040	0.012998	11645610	0.0116456	14845410	0.0148454	15744690	0.0157447	9308100	0.0093081	13506630	0.0135066
		% mpa left	0.0767609		0.0708105		0.0743134		0.0772565		0.048652		0.065807
		% mpa right	0.066068		0.053907		0.0738405		0.0730838		0.0506998		0.0602207
			M	M	M	M	M	M	M	M	M	M	M
			sh20	sh20	sh35	sh35	sh139	sh139	sh126	sh126	ShN01	ShN02	sh40	sh40
			um3	mm3	um3	mm3	um3	mm3	um3	mm3	um3	mm3	um3	mm3		mean	0.0275872
		total volume of both hemisphere um3	40195176000	40.1952	44010432000	44.0104	41724912000	41.7249	43304496000	43.3045	37528896000	37.5289	43190460000	43.1905		std	0.00484627
		total MPA volume um3	28750500	0.0287505	27512310	0.0275123	30912120	0.0309121	32556600	0.0325566	18635280	0.0186353	27156150	0.0271562
		% MPA to cortex	0.0715272		0.0625132		0.0740855		0.0751806		0.0496558		0.0628753			mean	0.065973
			M	M	M	M	M	M	M	M	M	M
			rat mb050609	rat mb050609	rat mb160609	rat mb160609	ratmb140709	ratmb140709	rat mb160609A	rat mb160609A	ratmb110809	ratmb110810
			um3	mm3	um3	mm3	um3	mm3	um3	mm3	um3	mm3
		left total hemisphere volume	584138880000	584.139	658021440000	658.021	581743680000	581.744	609970560000	609.971	562427520000	562.428
		right total hemisphere volume	574806720000	574.807	655128960000	655.129	563799360000	563.799	614027520000	614.028	581568000000	581.568
		left mpa	95024800	0.0950248	97966000	0.097966	110123200	0.110123	70215920	0.0702159	54873040	0.054873
		right mpa	85333600	0.0853336	108937600	0.108938	106166400	0.106166	92028000	0.092028	80684000	0.080684
		% left mpa	0.0162675		0.014888		0.0189298		0.0115114		0.00975646
		% right mpa	0.0148456		0.0166284		0.0188305		0.0149876		0.0138735
			M	M	M	M	M	M	M	M	M	M
			rat mb050609	rat mb050609	rat mb160609	rat mb160609	ratmb140709	ratmb140709	rat mb160609A	rat mb160609A	ratmb110809	ratmb110810
			um3	mm3	um3	mm3	um3	mm3	um3	mm3	um3	mm3						mean	0.180271
		total volume of both hemisphere um3	1158945600000	1158.95	1313150400000	1313.15	1145543040000	1145.54	1223998080000	1224	1143995520000	1144						std	0.032905
		total MPA volume um3	180358400	0.180358	206903600	0.206904	216289600	0.21629	162243920	0.162244	135557040	0.135557
		% MPA to cortex	0.0155623		0.0157563		0.018881		0.0132552		0.0118494							mean	0.0150608

## Sheet: neuron count
Name	MPA neuron number (both hemispheres)
rat !60609	20618.3		18871.6
rat !60609A	20150.4		2630.5
ratMB070709	15846.2
shrew15	7406.48		8860.07
shrew139	10339.5		1466.7
shrew 20	8834.21
